# Supplementary material for: The Impact of COVID-19 Restrictions and Changes to Takeaway Regulations in England on Consumers’ Intake and Methods of Accessing Out-of-Home Foods: A Longitudinal, Mixed-Methods Study
Source: Nutrients. 2023 Aug 18;15(16):3636. doi: 10.3390/nu15163636 (PMC10459227; doi:10.3390/nu15163636)
Supplement: Supplementary file 1 [file nutrients-15-03636-s001.zip]

Archive with 2 entries (2 files):
- Additional File S1.pdf
- Additional File S2.pdf
